# Supplementary material for: Flexible TiO2/ZrO2/AuCNAs Surface-Enhanced Raman Scattering Substrates for the Detection of Asomate in Apple Peel
Source: Foods. 2025 Jun 11;14(12):2062. doi: 10.3390/foods14122062 (PMC12191852; doi:10.3390/foods14122062)
Supplement: Supplementary file 1 [file foods-14-02062-s001.zip]

Archive with 6 entries (6 files):
- Fig. S1.tif
- Fig. S2.tif
- Fig. S3.tif
- Fig. S4.tif
- Fig. S5.tif
- supplement20250602.pdf
